# Supplementary material for: Assessment of Comprehensive Patient-Reported Outcomes Before and After CPAP Therapy in Obstructive Sleep Apnea
Source: Biomedicines. 2025 Oct 27;13(11):2628. doi: 10.3390/biomedicines13112628 (PMC12649898; doi:10.3390/biomedicines13112628)
Supplement: Supplementary file 1 [file biomedicines-13-02628-s001.zip]

Archive with 1 entries (1 files):
- biomedicines-3876832-supplementary.pdf
